# Supplementary material for: Clinical Efficacy of CBCT and 3D‐Printed Replicas in Molar Autotransplantation: A Controlled Clinical Trial
Source: Dent Traumatol. 2024 Nov 6;41(2):161–70. doi: 10.1111/edt.13012 (PMC11907221; doi:10.1111/edt.13012)
Supplement: Supplementary file 1 — Data S1. [file EDT-41-161-s001.zip]

Archive with 2 entries (2 files):
- 04 Supp.docx
- Supp Figures .docx
